# Supplementary material for: Synthesis and Activity of Ionic Antioxidant-Functionalized PAMAMs and PPIs Dendrimers
Source: Polymers (Basel). 2022 Aug 27;14(17):3513. doi: 10.3390/polym14173513 (PMC9459880; doi:10.3390/polym14173513)
Supplement: Supplementary file 1 [file polymers-14-03513-s001.zip]

Archive with 1 entries (1 files):
- polymers-1852228-supplementary.pdf
